# Supplementary material for: ACE2 Receptor and Its Isoform Short-ACE2 Are Expressed on Human Spermatozoa
Source: Int J Mol Sci. 2022 Mar 28;23(7):3694. doi: 10.3390/ijms23073694 (PMC8998905; doi:10.3390/ijms23073694)
Supplement: Supplementary file 1 [file ijms-23-03694-s001.zip]

Archive with 1 entries (1 files):
- ijms-1627388-supplementary.pdf
